# Supplementary material for: Validation of the DNA Methylation Landscape of TFF1/TFF2 in Gastric Cancer
Source: Cancers (Basel). 2022 Nov 8;14(22):5474. doi: 10.3390/cancers14225474 (PMC9688599; doi:10.3390/cancers14225474)
Supplement: Supplementary file 1 [file cancers-14-05474-s001.zip]

Archive with 1 entries (1 files):
- cancers-1966095-supplementary.pdf
